# Supplementary material for: Single Shot vs. Cocktail: A Comparison of Mono- and Combinative Application of miRNA-Targeted Mesyl Oligonucleotides for Efficient Antitumor Therapy
Source: Cancers (Basel). 2022 Sep 9;14(18):4396. doi: 10.3390/cancers14184396 (PMC9496860; doi:10.3390/cancers14184396)
Supplement: Supplementary file 1 [file cancers-14-04396-s001.zip]

Archive with 1 entries (1 files):
- cancers-1854158-supplementary.pdf
